# Supplementary material for: Mechanisms of Substrate Recognition by the Multispecific Protein Lysine Methyltransferase SETD6
Source: Life (Basel). 2025 Oct 10;15(10):1578. doi: 10.3390/life15101578 (PMC12565505; doi:10.3390/life15101578)
Supplement: Supplementary file 1 [file life-15-01578-s001.zip]

Archive with 1 entries (1 files):
- life-3884876-supplementary.pdf
